# Supplementary material for: Comparative Chloroplast Genomics and Phylogenetic Analysis of Zygophyllum (Zygophyllaceae) of China
Source: Front Plant Sci. 2021 Sep 24;12:723622. doi: 10.3389/fpls.2021.723622 (PMC8500179; doi:10.3389/fpls.2021.723622)
Supplement: Supplementary Table 1 — Information of reported chloroplast genomes in outgroup species. [file Data_Sheet_1.ZIP]

Archive with 3 entries (3 files):
- Table S1.docx
- Table S2.xlsx
- table S3.xlsx
