# Supplementary material for: Comparative Chloroplast Genomics and Phylogenetic Analysis of Zygophyllum (Zygophyllaceae) of China
Source: Front Plant Sci. 2021 Sep 24;12:723622. doi: 10.3389/fpls.2021.723622 (PMC8500179; doi:10.3389/fpls.2021.723622)
Supplement: Supplementary Table 1 — Information of reported chloroplast genomes in outgroup species. [file Data_Sheet_1.ZIP › Table S2.xlsx]

## Sheet: Sheet2
Table S2 The number, type and distribution of SSRs of 24 whole cp genome in Zygophyllum
	A	T	TA/AT	AT/AT	TC/GA	TG/AC	ATA/AAT	AAT/AAT	TTA/AAT	ATT/AAT	TCT/AAG	TAA/AAT	TAT/AAT	ATG/ATC	CAT/ATC	TTGA/AATC	AATG/AATG	AAAG/AAAG	ATAA/AAAT	ATTT/AAAT	TTTA/AAAT	TTTC/AAAG	AAAT/AAAT	TATT/AAAT	ATTG/AATC	CTAC/ACCT	TTCT/AACT	TTAC/AACT	GAAA/AAAG	TAAC/AACT	GATA/ATAC	ACTT/AAGT	ATAG/ATAG	CTTC/AAGG	TAAT/AATT	TAAA/AAAT	AAAAT/AAAAT	AATTA/AAATT	AAATA/AAAT	AATAA/AAAAT	TTTAT/AAAAT	TCGAA/AATCG	TTATT/AAAAT	ACTTA/AACTT	TTAGA/AATCT	TATAA/AATAT	ATATA/AATAT	AAACT/AAACT	ATATT/AATAT
Z. fabago	18	32	8	8	1			1			1				1	1		1		1	1	1			1	1			1			1	1	1							1				1				1
Z. fabago_a	22	40	7	6	1			1			1					1		1		1	1	1			1	1			1			1	1								1				1				1
Z. fabago_b	20	39	7	9	1											1		1		1	1	1			1	1			1			1	1								1				1				1
Z. gobicum	29	40	4	6	1		1	2			1					1		1		1		2			1	1			1	1							1		1								1
Z. jaxarticum	34	45	6	8	1	1	2	1	1							1				2	1	2		2		1			1								1
Z.kaschgaricum_b	22	39	6	10	1		1				1						1		1		1	1			1	1						1										1
Z. kaschgaricum_h	22	38	6	10	1		1				1						1		1		1	1			1	1						1										1
Z. loczyi	32	49	5	8	1		2	1			1	1						1		1		1		1	1	1			1															1
Z. macropterum	47	44	8	8	1		1		1		1					1		1	2	1		2	1		1	1			1
Z. macropodum	23	42	9	5	1						1					1		1		1	1	2			1	1			1											1	1				1
Z. mucronatum	40	42	5	5	1		1	1	1		1					1		1		1		2	1		1	1	1	1	1								1
Z. neglectum	33	58	7	9	1			1	1		1							1	1	1		2			1	1			1												1		1
Z. obliquum	31	41	9	10	1			1		3	1		2	1				1		1		2			2	1			1		1														1	1		1
Z. potaninii	31	56	6	8	1		1		1		1					1	1	1		1		2				1						1			1	1
Z. pterocarpum	18	34	8	9	1				2		1					1		1	1	1	2	2	1	1	1	1			1									1
Z. rosowii	29	47	6	9	1		2	1	1	1	1					1		1		2	1	2	1		1	1			1								1
Z. rosowii_a	30	52	8	8	1		2	1	1		2					1		1		1	1	2			1	1											1										2
Z. rosowii_b	27	55	6	9	1		3	1	2		1					1		1		2	1	2			1	1			1								1
Z. rosowii_c	30	47	5	8	1		1	1	1		1					1		1		2	1	2			1	1			1								1
Z. rosowii_d	30	51	6	9	1		2	1	2		1					1		1		3	1	2			1	1			1								1
Z. sinkiangense	28	49	5	8	1			1	1							1		1				2			1	1			1						1					1							1
Z. xanthoxylon_b	21	38	6	10	1		1				1						1		1		1	1			1	1						1										1
Z. xanthoxylon_g	20	41	6	9	1		1				1						1		1		1	1			1	1						1
Z. xanthoxylon_n	20	41	6	9	1		1				1						1		1		1	1			1	1						1										1
Total	639	1028	147	190	23	1	23	14	15	4	21	1	2	1	0	15	6	17	9	23	16	38	4	4	22	23	1	1	16	1	1	8	2	0	2	1	8	1	1	2	4	4	1	1	4	1	4	1	2
	0.257748	0.415849	0.0608082	0.0776775	0.00941546		0.00902315				0.00863084					0.00627697				0.00941546		0.0153001			0.00902315	0.00941546			0.00666928								0.00313849				0.00196155
[truncated: 8 more columns]
