# Supplementary material for: Comparative Chloroplast Genomics and Phylogenetic Analysis of Zygophyllum (Zygophyllaceae) of China
Source: Front Plant Sci. 2021 Sep 24;12:723622. doi: 10.3389/fpls.2021.723622 (PMC8500179; doi:10.3389/fpls.2021.723622)
Supplement: Supplementary Table 1 — Information of reported chloroplast genomes in outgroup species. [file Data_Sheet_1.ZIP › table S3.xlsx]

## Sheet: Sheet1
Table S3 The size and location of SSRs from 24 whole cp genome in Zygophyllum species
Z. macropterum				Z. rosovii_a				Z. jaxarticum				Z. Neglectum				Z. pterocarpum				Z. mucronatum					Z.loczyi			Z. gobicum				Z. obliquum				Z. rosovii				Z. macropodum				Z. Fabago
type	SSR_Start	SSR_End	size	type	SSR_Start	SSR_End	size	type	SSR_Start	SSR_End	size	type	SSR_Start	SSR_End	size	type	SSR_Start	SSR_End	size	type	SSR_Start	SSR_End	size	type	SSR_Start	SSR_End	size	type	SSR_Start	SSR_End	size	type	SSR_Start	SSR_End	size	type	SSR_Start	SSR_End	size	type	SSR_Start	SSR_End	size	type	SSR_Start	SSR_End	size
A	1532	1542	11	A	1520	1530	11	A	1532	1543	12	A	1705	1714	10	TA	1380	1389	10	TAAC	1414	1427	14	A	41	50	10	TAAC	1403	1416	14	A	41	50	10	A	1704	1717	14	A	1529	1541	13	A	1531	1544	14
A	3500	3509	10	T	1589	1601	13	T	1602	1611	10	A	3498	3507	10	A	1519	1533	15	A	1531	1541	11	A	1533	1543	11	A	1520	1530	11	A	1540	1551	12	T	1762	1771	10	A	3726	3737	12	A	3729	3739	11
A	3734	3743	10	A	1704	1717	14	A	1723	1732	10	T	3846	3855	10	T	1755	1764	10	A	1711	1720	10	T	3843	3853	11	A	3716	3726	11	A	3745	3757	13	A	3496	3507	12	T	4217	4226	10	T	3925	3934	10
T	3849	3860	12	T	1762	1771	10	A	3743	3753	11	T	3927	3937	11	T	3834	3847	14	A	3502	3512	11	T	4265	4274	10	T	4199	4209	11	T	3863	3872	10	A	3733	3742	10	TTTA	5290	5302	13	T	4228	4237	10
A	4438	4448	11	A	3496	3506	11	T	3939	3948	10	T	4210	4219	10	T	4228	4246	19	A	3736	3746	11	A	4482	4491	10	A	4398	4407	10	T	4251	4260	10	A	4477	4487	11	T	5376	5386	11	A	4437	4446	10
A	5249	5258	10	A	3730	3740	11	T	4234	4244	11	T	5359	5369	11	A	4449	4458	10	T	3932	3941	10	A	4499	4509	11	T	5349	5360	12	T	5386	5395	10	A	5300	5309	10	A	5397	5407	11	AT	5054	5064	11
AT	5396	5407	12	T	3925	3934	10	A	4450	4460	11	AT	5466	5479	14	TTTA	5291	5303	13	T	4221	4230	10	AT	5587	5596	10	A	6191	6201	11	AT	5490	5502	13	TTTA	5360	5372	13	TA	5570	5580	11	T	5284	5293	10
A	6217	6226	10	A	5249	5258	10	A	5259	5269	11	TA	5541	5551	11	ATTT	5511	5525	15	A	4419	4429	11	A	6006	6017	12	T	6343	6352	10	TA	5578	5588	11	T	5446	5456	11	TTAGA	5775	5791	17	T	5395	5407	13
T	6509	6521	13	TTTA	5291	5303	13	TTTA	5302	5314	13	T	5608	5618	11	TTAT	5527	5539	13	A	4437	4446	10	A	6284	6297	14	T	6589	6601	13	TTAGA	5782	5798	17	AT	5557	5566	10	T	6578	6587	10	TTAGA	5724	5740	17
A	7108	7117	10	T	5377	5388	12	T	5404	5415	12	A	6170	6180	11	A	6231	6245	15	A	5222	5231	10	T	6422	6431	10	T	7041	7050	10	T	6775	6784	10	ATTT	5585	5599	15	T	6781	6791	11	T	7206	7215	10
T	7181	7190	10	AT	5497	5508	12	AT	5509	5520	12	A	6248	6257	10	A	6313	6322	10	T	5367	5378	12	TAA	6951	6965	15	A	7325	7335	11	A	7345	7354	10	A	6257	6268	12	T	7245	7254	10	A	7368	7378	11
T	7241	7250	10	A	6207	6216	10	ATTT	5546	5560	15	T	6310	6319	10	T	6633	6644	12	AT	5500	5509	10	AT	7629	7638	10	AT	7475	7484	10	AT	7710	7722	13	T	6393	6402	10	AT	7445	7458	14	A	7622	7634	13
TA	7510	7519	10	T	6341	6350	10	TATT	5565	5576	12	T	6556	6567	12	T	6848	6858	11	TTCT	5617	5630	14	AT	7652	7661	10	A	7486	7497	12	A	7743	7752	10	T	6650	6662	13	T	7459	7468	10	ATATT	8219	8238	20
AT	7528	7539	12	T	6598	6608	11	TATT	5581	5592	12	T	6786	6795	10	A	7229	7238	10	T	6327	6338	12	T	7665	7674	10	A	7738	7747	10	A	7755	7766	12	T	6856	6866	11	A	7470	7481	12	A	10826	10838	13
A	7541	7553	13	T	6802	6811	10	A	6239	6251	13	T	7024	7033	10	AT	7412	7421	10	T	6576	6586	11	A	7676	7687	12	A	9149	9159	11	A	8007	8016	10	T	7197	7207	11	A	7484	7494	11	T	11401	11410	10
A	7794	7804	11	T	7143	7152	10	T	6376	6385	10	A	7150	7161	12	TA	7422	7435	14	A	6836	6847	12	A	7973	7985	13	A	9221	9231	11	A	8018	8029	12	AT	7551	7564	14	A	7738	7750	13	T	12180	12189	10
TTA	7810	7823	14	AT	7495	7508	14	T	6621	6633	13	T	7262	7273	12	AT	7436	7445	10	T	7049	7058	10	A	11226	11239	14	A	10945	10954	10	A	8034	8047	14	AT	7567	7578	12	ATATT	8335	8354	20	A	12335	12344	10
A	9219	9228	10	AT	7511	7524	14	T	6827	6836	10	AT	7485	7495	11	A	7453	7462	10	A	7162	7171	10	T	11802	11813	12	T	11517	11527	11	A	8069	8078	10	A	7580	7600	21	A	10973	10985	13	T	12956	12965	10
A	11016	11028	13	A	7533	7547	15	T	7167	7176	10	AT	7506	7515	10	A	7686	7695	10	TA	7500	7513	14	T	11924	11933	10	T	11637	11648	12	A	9433	9446	14	A	7850	7859	10	T	11548	11557	10	ACTT	14141	14153	13
T	11591	11601	11	TTA	7806	7819	14	A	7197	7208	12	A	7529	7539	11	A	7703	7713	11	AT	7514	7523	10	T	12578	12587	10	T	12296	12305	10	T	11789	11798	10	TTA	7865	7878	14	T	12322	12332	11	TTTAT	14216	14230	15
T	12382	12391	10	A	8764	8776	13	AT	7527	7540	14	TTA	7794	7807	14	TTA	7719	7732	14	A	7525	7535	11	A	12918	12928	11	T	13059	13068	10	T	11909	11922	14	A	8822	8834	13	A	12470	12479	10	T	17119	17130	12
A	12529	12538	10	A	10966	10977	12	TA	7542	7554	13	A	9194	9206	13	A	10870	10883	14	A	7782	7791	10	T	13365	13377	13	A	15111	15120	10	A	12710	12719	10	A	11067	11078	12	T	13091	13100	10	T	17292	17304	13
T	13149	13161	13	T	11540	11550	11	A	7556	7569	14	A	10983	10997	15	T	11446	11457	12	TTA	7797	7810	14	A	15421	15430	10	A	15323	15332	10	T	13348	13357	10	T	11641	11651	11	A	13405	13414	10	AT	18659	18668	10
A	13460	13469	10	T	12317	12327	11	A	7802	7811	10	T	11560	11569	10	T	12223	12232	10	A	8414	8423	10	T	17527	17538	12	T	17223	17234	12	A	15353	15363	11	T	12417	12426	10	TTTAT	14352	14366	15	T	25012	25021	10
A	15193	15203	11	A	12465	12474	10	TTA	7833	7846	14	T	12353	12362	10	T	12993	13006	14	A	9197	9206	10	T	17700	17712	13	T	17396	17408	13	A	15563	15572	10	T	13184	13196	13	T	17278	17289	12	AT	25808	25817	10
T	17311	17322	12	T	13086	13097	12	A	8795	8808	14	A	12522	12531	10	A	15212	15221	10	A	9268	9277	10	AT	19061	19070	10	AT	18766	18775	10	T	17463	17474	12	A	15190	15199	10	T	17451	17463	13	T	26426	26435	10
T	17484	17496	13	A	15091	15100	10	A	9217	9226	10	T	13141	13150	10	T	17112	17123	12	A	10999	11008	10	T	25426	25435	10	T	25156	25165	10	T	17636	17648	13	T	17304	17315	12	AT	18818	18827	10	T	27274	27287	14
AT	18845	18854	10	T	17198	17209	12	A	11005	11015	11	A	13461	13472	12	T	17285	17297	13	T	11571	11580	10	AT	26222	26231	10	AT	25957	25968	12	AT	18997	19006	10	T	17477	17489	13	T	25171	25180	10	T	28857	28866	10
ATAA	21499	21511	13	T	17371	17383	13	T	11699	11708	10	TTTAT	14422	14436	15	AT	18646	18655	10	A	12492	12501	10	T	27789	27798	10	A	26206	26215	10	T	21779	21788	10	AT	18838	18847	10	AT	25967	25976	10	T	30209	30218	10
T	22041	22052	12	AT	18732	18741	10	T	12357	12366	10	A	15206	15216	11	T	25027	25036	10	T	13111	13123	13	A	27833	27843	11	AAAAT	26529	26543	15	T	25368	25377	10	T	25207	25216	10	T	26585	26594	10	TTTA	30374	30388	15
T	25231	25240	10	T	25102	25111	10	A	12504	12513	10	A	15237	15247	11	AT	25831	25840	10	A	15161	15171	11	T	28565	28577	13	T	27542	27558	17	AT	26164	26173	10	ATT	25891	25903	13	T	28224	28236	13	ATTT	30509	30521	13
AT	26027	26036	10	AT	25898	25909	12	T	13123	13134	12	T	17335	17346	12	T	27994	28012	19	T	17273	17284	12	T	29603	29613	11	T	28319	28330	12	T	26920	26929	10	AT	26009	26018	10	T	29040	29049	10	A	31026	31035	10
A	26274	26283	10	AAAAT	26469	26483	15	T	17234	17245	12	T	17508	17520	13	TTA	30550	30562	13	T	17446	17458	13	ACTTA	29652	29667	16	T	29206	29215	10	A	27791	27803	13	AAAAT	26152	26166	15	T	30757	30766	10	TA	34010	34022	13
T	26357	26366	10	T	26640	26652	13	T	17407	17419	13	AT	18869	18878	10	ATTT	30861	30873	13	AT	18816	18825	10	T	30388	30398	11	T	30150	30160	11	GATA	28172	28183	12	T	26323	26336	14	AATAA	30941	30956	16	A	34180	34189	10
T	26769	26780	12	T	27892	27903	12	AT	18768	18777	10	ATAA	21529	21541	13	TA	34326	34338	13	T	25198	25207	10	T	30886	30896	11	AAATA	30900	30916	17	T	28524	28533	10	T	26924	26933	10	ATTT	31059	31071	13	ATAG	35031	35045	15
A	27668	27679	12	T	28708	28720	13	T	21550	21559	10	T	25247	25256	10	AT	35450	35459	10	AT	25999	26008	10	T	30925	30936	12	ATTT	31019	31031	13	T	31006	31019	14	T	27600	27612	13	TA	34542	34558	17	CTTAT	35089	35103	15
T	28415	28424	10	T	28723	28733	11	T	25139	25148	10	AT	26043	26052	10	T	35945	35954	10	A	26246	26255	10	ATTT	31144	31156	13	A	31332	31341	10	ATTT	31318	31330	13	A	28133	28142	10	A	35381	35390	10	T	35569	35578	10
T	28873	28883	11	T	28810	28820	11	AT	25935	25944	10	T	26786	26795	10	T	42671	42680	10	AAAAT	26562	26576	15	A	31588	31598	11	A	31377	31386	10	TA	34800	34812	13	T	28406	28416	11	T	42258	42267	10	T	41735	41744	10
A	30236	30245	10	T	29759	29768	10	A	26182	26191	10	A	27682	27691	10	A	43151	43160	10	T	26733	26745	13	A	34498	34509	12	TA	34360	34374	15	TA	34813	34823	11	T	29453	29462	10	T	42821	42830	10	T	42298	42308	11
T	30911	30920	10	T	30260	30270	11	T	26269	26278	10	T	28410	28419	10	T	44290	44307	18	A	27624	27633	10	TA	34621	34636	16	ATA	35254	35266	13	A	36332	36342	11	T	29948	29957	10	T	44420	44429	10	T	43906	43916	11
T	30934	30944	11	T	30299	30312	14	AAAAT	26494	26508	15	T	28674	28684	11	AT	45659	45672	14	T	28352	28363	12	T	34639	34648	10	AT	35529	35538	10	A	43601	43610	10	T	29986	30001	16	A	46657	46668	12	A	46112	46124	13
A	31138	31149	12	ATTT	30581	30593	13	T	26665	26680	16	T	28872	28881	10	A	45701	45713	13	T	28618	28627	10	ATA	35500	35512	13	AAT	35554	35566	13	AT	45910	45919	10	ATTT	30270	30282	13	A	47143	47154	12	A	46599	46609	11
ATTT	31247	31259	13	A	31028	31037	10	T	28086	28096	11	T	29211	29221	11	A	47475	47491	17	A	28878	28887	10	AT	35775	35784	10	A	35943	35952	10	TATAA	46686	46702	17	A	30716	30725	10	A	47654	47668	15	A	47102	47114	13
A	31702	31712	11	TA	34050	34064	15	A	28628	28639	12	T	30406	30416	11	T	47589	47598	10	ATTT	31024	31036	13	T	36209	36218	10	T	41234	41244	11	A	46746	46756	11	A	33618	33627	10	T	48133	48146	14	T	47592	47606	15
A	34605	34614	10	ATA	34927	34939	13	T	28892	28901	10	T	30952	30961	10	T	48020	48029	10	A	31470	31479	10	T	42809	42818	10	T	42160	42169	10	A	47231	47241	11	TA	33739	33753	15	T	48511	48521	11	T	47971	47980	10
TA	34726	34738	13	AT	35214	35223	10	T	29117	29126	10	TTATT	31146	31160	15	T	48988	49004	17	A	34376	34385	10	A	43289	43299	11	T	42719	42728	10	A	47728	47737	10	T	33754	33763	10	T	51325	51336	12	T	50784	50794	11
A	34889	34898	10	T	35568	35580	13	T	30403	30413	11	ATTT	31284	31296	13	T	51116	51127	12	TA	34497	34511	15	TATT	44206	44218	13	A	43199	43208	10	T	48096	48105	10	A	34584	34593	10	GAAA	52004	52015	12	T	51436	51445	10
A	35545	35554	10	T	42300	42310	11	T	30462	30476	15	A	31735	31744	10	A	51639	51648	10	A	35320	35329	10	T	44439	44449	11	T	44366	44375	10	T	48199	48208	10	ATA	34642	34654	13	GGATAA	53528	53547	20	GAAA	51462	51473	12
T	42498	42508	11	T	43912	43921	10	ATTT	30745	30757	13	TA	34756	34772	17	GAAA	51803	51814	12	ATA	35366	35378	13	ATA	44538	44551	14	TA	44666	44676	11	T	48583	48593	11	AT	34917	34926	10	T	54006	54015	10	GGATAA	52986	53005	20
A	43549	43559	11	ATA	44010	44023	14	A	31191	31200	10	T	42437	42446	10	GGATAA	53327	53346	20	T	35977	35986	10	AT	45812	45821	10	A	47068	47079	12	T	49275	49284	10	T	35344	35354	11	TA	54048	54057	10	TA	53501	53510	10
T	44518	44527	10	AT	45284	45293	10	TA	34213	34227	15	T	43008	43018	11	TA	53821	53830	10	T	42140	42158	19	T	45909	45919	11	A	47574	47585	12	T	51400	51410	11	T	43685	43695	11	A	54097	54107	11	A	53541	53550	10
AT	45899	45908	10	A	45309	45322	14	A	34380	34390	11	A	43490	43500	11	ATTG	55696	55707	12	T	42709	42719	11	A	47709	47721	13	T	47692	47702	11	T	52040	52050	11	ATA	43784	43797	14	ATTG	55898	55909	12	ATTG	55336	55347	12
A	46033	46043	11	T	45341	45350	10	A	35032	35041	10	T	44434	44445	12	T	57005	57017	13	A	45730	45742	13	T	48093	48103	11	T	48484	48494	11	GAAA	52067	52078	12	AT	45088	45097	10	T	57228	57238	11	T	56648	56658	11
A	46717	46727	11	A	45427	45436	10	ATA	35078	35090	13	AT	45802	45811	10	TC	57309	57318	10	A	47021	47033	13	T	48106	48115	10	T	51328	51341	14	GGATAA	53591	53610	20	A	45113	45123	11	TC	57510	57519	10	TC	56930	56939	10
A	47202	47211	10	A	46637	46650	14	AT	35157	35168	12	A	45827	45836	10	T	59124	59140	17	T	47642	47656	15	T	48578	48589	12	T	52012	52021	10	T	54064	54073	10	A	45927	45938	12	T	59324	59333	10	T	58744	58753	10
A	47719	47729	11	A	47137	47147	11	AAT	35232	35245	14	T	45856	45867	12	AAAG	59877	59888	12	T	48388	48397	10	T	49341	49351	11	GAAA	52034	52045	12	TA	54106	54115	10	A	46413	46422	10	AAAG	60060	60071	12	AAAG	59480	59491	12
T	47832	47841	10	T	47539	47550	12	T	35610	35620	11	A	46648	46657	10	TTTC	61689	61700	12	T	51213	51223	11	T	51422	51431	10	A	54049	54059	11	A	54156	54166	11	A	46909	46919	11	TTTC	61869	61880	12	TA	61546	61557	12
T	48122	48134	13	T	47638	47647	10	T	42353	42362	10	A	47132	47141	10	T	62241	62250	10	T	51871	51881	11	T	52085	52095	11	TA	54071	54080	10	AGAGGA	55466	55492	27	T	47304	47314	11	A	61960	61969	10	T	61788	61797	10
T	48228	48238	11	T	47790	47799	10	T	43861	43870	10	A	47628	47641	14	T	62911	62921	11	GAAA	51894	51905	12	GAAA	52108	52119	12	A	54121	54131	11	ATTG	56243	56254	12	T	47776	47787	12	TA	62185	62196	12	T	61799	61809	11
T	48604	48615	12	T	48704	48713	10	ATA	43959	43972	14	T	47745	47756	12	T	65722	65733	12	GATAAG	53419	53437	19	T	54085	54094	10	ATTG	55920	55931	12	T	57568	57579	12	T	48469	48478	10	T	62447	62456	10	AAT	62953	62965	13
ATA	51385	51400	16	T	50810	50819	10	AT	45220	45229	10	T	48039	48051	13	A	67834	67843	10	T	53868	53878	11	A	54105	54115	11	T	57219	57230	12	TC	57871	57880	10	T	50575	50584	10	A	63833	63842	10	A	63058	63068	11
T	51420	51429	10	T	51460	51471	12	A	45245	45254	10	T	48152	48161	10	A	72094	72103	10	A	53891	53904	14	TA	54127	54138	12	TC	57518	57527	10	AATG	58472	58484	13	T	51231	51241	11	A	64495	64505	11	A	63602	63611	10
A	51934	51944	11	GGATAA	53008	53027	20	A	45358	45367	10	T	48304	48313	10	T	72449	72458	10	TA	53916	53925	10	A	54169	54179	11	A	59955	59966	12	T	59676	59685	10	GAAA	51258	51269	12	T	65539	65548	10	T	64909	64918	10
T	52079	52089	11	T	53495	53504	10	A	46531	46540	10	T	48528	48538	11	T	75716	75725	10	ATTG	55756	55767	12	ATTG	56028	56039	12	AAAG	60084	60095	12	T	59692	59702	11	GGATAA	52782	52801	20	T	68271	68280	10	T	66687	66696	10
GAAA	52106	52117	12	A	53516	53525	10	A	47034	47043	10	T	49220	49229	10	T	76811	76824	14	T	57069	57081	13	T	57335	57346	12	T	61350	61359	10	AAAG	60437	60448	12	T	53260	53270	11	A	72347	72356	10	A	70616	70626	11
GGATAA	53630	53649	20	TA	53537	53546	10	T	47441	47454	14	T	51335	51346	12	T	77897	77906	10	TC	57364	57373	10	TC	57634	57643	10	TTTC	61915	61926	12	T	61675	61684	10	A	53283	53293	11	T	72709	72719	11	T	72054	72066	13
TA	54143	54152	10	A	53587	53597	11	T	47545	47556	12	T	51995	52004	10	TTTC	77969	77981	13	T	59159	59170	12	T	59867	59876	10	T	62480	62490	11	TTTC	62220	62231	12	TA	53305	53314	10	T	73129	73139	11	T	72476	72488	13
A	54193	54202	10	ATTG	55385	55396	12	T	47922	47931	10	GAAA	52021	52032	12	T	78308	78321	14	T	59177	59187	11	AAAG	60163	60174	12	AAT	63633	63646	14	T	62772	62789	18	A	53355	53366	12	T	75987	75997	11	T	75338	75349	12
ATTG	56029	56040	12	T	56694	56710	17	T	50731	50741	11	GGATAA	53545	53564	20	TA	80863	80872	10	A	59813	59823	11	A	62006	62015	10	T	65457	65466	10	AAT	63953	63966	14	ATTG	55142	55153	12	T	77071	77080	10	T	76032	76041	10
T	57349	57360	12	TC	57003	57012	10	T	51389	51399	11	TA	54063	54074	12	T	81126	81136	11	AAAG	59941	59952	12	T	62475	62488	14	T	65594	65603	10	A	64060	64069	10	T	56451	56463	13	A	77120	77129	10	T	76413	76425	13
TC	57652	57661	10	T	58804	58813	10	GAAA	51416	51427	12	A	54115	54126	12	TA	83756	83766	11	TTTC	61673	61684	12	AAT	63621	63640	20	T	67351	67362	12	A	64201	64210	10	TC	56755	56764	10	A	77156	77165	10	A	76465	76474	10
T	59474	59483	10	T	58820	58830	11	GGATAA	52940	52959	20	ATTG	55917	55928	12	TTGA	87082	87094	13	T	62224	62236	13	A	63722	63739	18	A	71280	71289	10	AT	64643	64652	10	T	58570	58580	11	T	78173	78182	10	TTTC	77572	77584	13
A	60024	60033	10	T	59273	59282	10	T	53161	53170	10	T	57242	57254	13	T	87409	87425	17	AAT	63370	63383	14	A	64515	64525	11	A	75745	75755	11	AT	64712	64721	10	T	59032	59043	12	TTTC	78245	78257	13	T	79765	79774	10
AAAG	60228	60239	12	AAAG	59570	59581	12	T	53423	53432	10	TC	57546	57555	10	ATAA	87709	87720	12	A	63470	63479	10	T	65557	65566	10	T	76526	76536	11	A	65226	65235	10	AAAG	59331	59342	12	T	78288	78297	10	TA	80398	80407	10
T	61784	61794	11	TTTC	61383	61394	12	A	53445	53457	13	T	59347	59357	11	AATTA	89080	89095	16	T	63590	63600	11	T	65582	65591	10	T	76908	76918	11	T	66246	66257	12	TTTC	61197	61208	12	T	78581	78593	13	T	80661	80670	10
TTTC	62021	62032	12	T	61933	61946	14	TA	53469	53478	10	T	59364	59374	11	T	89423	89437	15	T	65146	65155	10	A	67021	67031	11	A	76994	77007	14	T	68650	68659	10	T	61747	61757	11	T	80495	80504	10	TA	83320	83338	19
T	62575	62584	10	AAT	63069	63081	13	A	53509	53521	13	AAAG	60109	60120	12	T	90078	90095	18	A	66096	66106	11	T	67328	67337	10	TTTC	78088	78100	13	A	71661	71671	11	T	61759	61768	10	TA	81128	81137	10	AT	83348	83359	12
T	62586	62595	10	A	63189	63199	11	ATTG	55297	55308	12	T	61347	61356	10	CTAC	91823	91836	14	T	66790	66799	10	A	71302	71311	10	T	78410	78422	13	T	71965	71974	10	AAT	62918	62930	13	T	81391	81400	10	A	83465	83475	11
A	63838	63847	10	T	63310	63319	10	T	56606	56616	11	TTTC	61901	61912	12	TCT	93811	93822	12	T	67049	67058	10	A	72321	72331	11	T	80315	80326	12	A	72741	72751	11	T	63157	63167	11	TA	84042	84056	15	T	84510	84519	10
A	63979	63988	10	A	63722	63733	12	TC	56909	56918	10	A	62297	62306	10	A	98046	98057	12	A	67944	67954	11	T	72679	72691	13	T	81209	81219	11	T	73091	73102	12	T	64876	64885	10	T	85327	85336	10	TTGA	86488	86500	13
AT	64516	64525	10	ATATA	63783	63797	15	T	58726	58736	11	T	62448	62459	12	AT	98667	98682	16	T	67977	67987	11	T	75323	75332	10	TA	83855	83865	11	T	76385	76394	10	T	65173	65183	11	TTGA	87275	87287	13	T	89034	89044	11
T	65624	65633	10	T	66790	66799	10	AAAG	59485	59496	12	AAT	63618	63631	14	T	99775	99787	13	T	69580	69589	10	A	77128	77137	10	ATATA	84708	84722	15	A	76415	76427	13	T	66639	66648	10	T	87569	87578	10	T	89669	89678	10
A	65767	65776	10	A	67709	67718	10	TTTC	61297	61308	12	A	63719	63729	11	AAAT	100036	100049	14	A	70987	70996	10	A	77164	77178	15	T	85078	85089	12	T	77099	77108	10	A	67591	67601	11	T	88935	88946	12	CTAC	91405	91418	14
A	65792	65802	11	T	67741	67753	13	A	61388	61397	10	T	63840	63850	11	TA	100572	100581	10	A	72060	72069	10	T	78184	78197	14	TTGA	87034	87046	13	T	77480	77489	10	A	70680	70689	10	T	89942	89951	10	TCT	93399	93410	12
T	66052	66064	13	A	70765	70774	10	T	61850	61861	12	A	63864	63874	11	AT	100634	100646	13	A	75453	75462	10	TTTC	78260	78272	13	T	87344	87359	16	TTTC	78649	78661	13	T	76074	76084	11	T	90587	90596	10	A	94523	94532	10
A	66572	66581	10	A	70831	70840	10	T	62522	62531	10	AT	64408	64417	10	AT	101001	101011	11	T	76414	76424	11	T	78583	78595	13	T	88700	88711	12	T	80317	80326	10	T	76456	76465	10	CTAC	92324	92337	14	A	98469	98479	11
A	67216	67226	11	A	75249	75258	10	A	63119	63128	10	A	65643	65656	14	A	103631	103641	11	T	76796	76806	11	T	79930	79939	10	T	89348	89360	13	T	80896	80906	11	A	76531	76545	15	TCT	94313	94324	12	TA	99964	99977	14
T	67523	67534	12	T	76224	76235	12	A	63261	63270	10	A	65672	65681	10	TA	103895	103904	10	T	77899	77909	11	T	80509	80518	10	T	90107	90120	14	TA	81542	81551	10	T	77552	77562	11	A	95437	95446	10	T	100248	100258	11
A	68432	68441	10	T	76607	76617	11	T	65270	65279	10	T	65927	65936	10					TTTC	77972	77984	13	TA	81136	81145	10	CTAC	91848	91861	14	T	81805	81816	12	TTTC	77626	77638	13	AT	99001	99014	14	AT	100364	100375	12
A	72539	72548	10	A	76683	76692	10	T	66733	66742	10	T	67392	67402	11					ATTT	78289	78300	12	T	81399	81409	11	TCT	93829	93840	12	TA	84435	84445	11	T	77669	77678	10	TA	99085	99094	10	AT	100385	100403	19
T	72888	72899	12	T	77277	77286	10	T	67695	67707	13	A	70448	70457	10					T	78301	78311	11	TA	84050	84062	13	A	94981	94991	11	T	85556	85566	11	T	77951	77960	10	TA	100907	100916	10	A	103053	103062	10
A	76219	76228	10	T	77701	77712	12	A	70699	70712	14	A	71319	71331	13					T	80215	80225	11	A	84250	84259	10	A	100592	100604	13	ATT	87702	87713	12	TA	80504	80513	10	AT	101363	101377	15	TA	103316	103325	10
A	76230	76240	11	TTTC	77776	77788	13	A	70761	70770	10	T	71629	71639	11					TA	80849	80858	10	T	85239	85249	11	AT	100890	100900	11	ATT	87735	87746	12	T	80767	80777	11	A	104019	104028	10	A	103949	103958	10
T	76908	76918	11	T	78099	78109	11	A	76585	76598	14	T	72749	72764	16					T	81112	81121	10	T	87512	87521	10	AT	101154	101164	11	TAT	87770	87787	18	TA	83413	83425	13	TA	104282	104291	10
A	77338	77347	10	T	80010	80020	11	TTTC	77675	77687	13	A	76081	76093	13					A	83961	83970	10	T	88879	88889	11	A	103800	103810	11	TAT	87794	87805	12	T	84635	84644	10	A	104915	104924	10
A	77374	77385	12	TA	80644	80653	10	T	77998	78008	11	T	76765	76775	11					T	84970	84980	11	T	89784	89796	13	A	104693	104704	12	ATT	87807	87827	21	TTGA	86599	86611	13
A	78052	78062	11	T	80907	80918	12	T	79920	79929	10	T	77147	77159	13					A	86334	86343	10	T	89885	89894	10					AAACT	87861	87875	15	A	86686	86695	10
T	78397	78406	10	TA	83554	83566	13	TA	80561	80570	10	T	77818	77831	14					TTGA	86935	86947	13	T	90521	90531	11					T	88681	88693	13	T	86907	86917	11
TTTC	78470	78482	13	ATATA	83805	83820	16	T	80816	80828	13	A	77909	77918	10					T	87245	87254	10	CTAC	92273	92286	14					ATG	89501	89514	14	AAAT	87376	87394	19
T	78799	78808	10	T	84804	84813	10	TA	83464	83474	11	T	78260	78271	12					T	88612	88622	11	TCT	94262	94273	12					T	90586	90596	11	T	88891	88900	10
T	80760	80770	11	TTGA	86778	86790	13	TA	84209	84222	14	TTTC	78334	78346	13					CTAC	91493	91506	14	A	95396	95405	10					T	90897	90908	12	T	89526	89537	12
TA	81394	81403	10	T	87085	87096	12	TA	84306	84315	10	T	78657	78668	12					TCT	93474	93485	12	A	99298	99307	10					CTAC	92334	92347	14	CTAC	91264	91277	14
T	81657	81668	12	T	89659	89670	12	T	84652	84661	10	T	80580	80593	14					A	94613	94622	10	A	101138	101148	11					TCT	94322	94333	12	TCT	93252	93263	12
TA	84287	84297	11	T	89970	89979	10	TTGA	86552	86564	13	TA	81229	81238	10					AT	98146	98155	10	T	101250	101259	10					A	95447	95456	10	A	94385	94394	10
A	84605	84617	13	CTAC	91398	91411	14	T	88823	88835	13	T	81492	81501	10					A	98565	98576	12	AT	101447	101459	13					A	98724	98733	10	AT	97940	97949	10
AAAAG	85059	85074	16	TCT	93386	93397	12	TG	89163	89172	10	TA	84120	84130	11					A	100352	100363	12	A	104100	104110	11					AT	99357	99368	12	A	98343	98352	10
T	85616	85625	10	A	94517	94527	11	T	89463	89473	11	A	84273	84282	10					T	100456	100465	10	TA	104364	104373	10					T	100445	100456	12	TA	99853	99866	14
TTGA	87574	87586	13	AT	98061	98072	12	CTAC	91206	91219	14	T	85257	85266	10					A	103305	103314	10	A	104991	105000	10					TA	101237	101248	12	A	100158	100171	14
T	87880	87891	12	A	98452	98462	11	A	94327	94336	10	T	87526	87537	12					TA	103568	103577	10									TA	101253	101262	10	AT	100453	100465	13
ATAA	88175	88186	12	TA	99959	99974	16	AT	97863	97880	18	T	89518	89527	10					A	104201	104211	11									AT	101271	101283	13	A	103101	103111	11
T	89895	89905	11	A	100266	100278	13	A	98280	98289	10	T	90153	90165	13																	AT	101572	101582	11	TA	103365	103374	10
T	90550	90561	12	AT	100555	100567	13	TA	99788	99801	14	CTAC	91893	91906	14																	A	104201	104212	12
CTAC	92287	92300	14	A	103203	103214	12	AT	100364	100374	11	TCT	93884	93895	12																	TA	104466	104475	10
TCT	94275	94286	12	TA	103468	103477	10	A	103010	103022	13	A	95008	95017	10																	A	105111	105121	11
A	98244	98255	12					TA	103268	103277	10	AT	98514	98531	18
AT	98865	98878	14					A	103909	103918	10	T	99682	99691	10
T	99950	99959	10									TA	100472	100481	10
AAAT	100208	100221	14									T	100767	100776	10
TA	100744	100755	12									AT	100919	100929	11
TA	100760	100771	12									A	103548	103557	10
AT	101079	101089	11									TA	103811	103820	10
A	103708	103719	12									A	104456	104469	14
TA	103973	103982	10
A	104606	104616	11
Table S4 The informations for SSRs in Zygophyllum species
_Zygophyllum_Fabgo_a				Zygophyllumfabago_b				Zygophyllum rosovii_d				Zygophyllum_xanthoxylon_B				Zygophyllum_kaschgaricum_B				Zygophyllum_xanthoxylon_N				Zygophyllum_xanthoxylon_G				Zygophyllum_kaschgaricum_H				_Zygophyllum_sinkiangense				Zygophyllum_rosovii_b				Zygophyllum_potaninii				Zygophyllum_rosovii_c
type	SSR_Start	SSR_End	size	type	SSR_Start	SSR_End	size	type	SSR_Start	SSR_End	size	type	SSR_Start	SSR_End	size	type	SSR_Start	SSR_End	size	type	SSR_Start	SSR_End	size	type	SSR_Start	SSR_End	size	type	SSR_Start	SSR_End	size	type	SSR_Start	SSR_End	size	type	SSR_Start	SSR_End	size	type	SSR_Start	SSR_End	size	type	SSR_Start	SSR_End	size
A	1531	1541	11	A	1531	1542	12	A	1519	1530	12	A	1533	1543	11	A	1533	1542	10	A	1533	1542	10	T	1718	1727	10	A	1533	1542	10	A	41	51	11	A	1519	1530	12	A	1527	1539	13	A	1520	1532	13
T	1762	1771	10	A	3728	3738	11	A	1713	1725	13	T	1763	1772	10	T	1763	1772	10	A	3495	3504	10	A	3452	3461	10	T	1762	1771	10	A	1693	1703	11	A	1707	1718	12	A	1706	1715	10	A	1708	1720	13
A	3726	3737	12	T	3924	3933	10	A	3736	3746	11	TTTA	4172	4186	15	A	3497	3506	10	TTTA	4171	4185	15	TTTA	4128	4142	15	A	3496	3505	10	T	1749	1758	10	A	3729	3739	11	A	3725	3734	10	T	1765	1774	10
TAATTA	4171	4190	20	T	4227	4236	10	TTTA	5261	5273	13	A	4666	4676	11	A	3723	3732	10	A	4665	4674	10	A	4622	4631	10	TTTA	4171	4185	15	A	3733	3742	10	T	4234	4243	10	T	3840	3852	13	A	3733	3743	11
T	4231	4240	10	A	4436	4445	10	T	5347	5356	10	AT	5526	5535	10	TTTA	4174	4188	15	AT	5533	5542	10	AT	5481	5490	10	A	4665	4674	10	T	3848	3860	13	A	4446	4455	10	T	3924	3933	10	T	3849	3858	10
CAT	4382	4393	12	AT	5035	5045	11	AT	5457	5468	12	T	6564	6574	11	AT	5526	5535	10	A	6190	6199	10	T	6519	6529	11	AT	5524	5533	10	T	4236	4245	10	TTTA	5264	5276	13	T	4206	4216	11	A	4479	4488	10
AT	5052	5062	11	T	5265	5274	10	ATTT	5487	5501	15	A	7185	7196	12	T	6564	6574	11	T	6515	6524	10	T	7105	7114	10	A	6181	6191	11	A	4443	4453	11	T	5350	5359	10	A	4434	4443	10	A	5277	5286	10
T	5385	5395	11	T	5376	5386	11	ATTT	5508	5522	15	A	7587	7597	11	A	7185	7195	11	T	6573	6582	10	A	7133	7143	11	T	6564	6574	11	T	5434	5445	12	AT	5460	5471	12	T	5313	5326	14	T	5293	5303	11
AT	5503	5512	10	AT	5494	5506	13	A	6198	6207	10	A	10826	10836	11	A	7586	7597	12	T	7166	7175	10	A	7534	7544	11	A	7185	7195	11	TAAT	5851	5862	12	ATTT	5490	5504	15	TAAT	5389	5400	12	TTTA	5341	5353	13
TA	5513	5526	14	AT	5515	5526	12	T	6332	6341	10	T	11523	11532	10	A	8859	8868	10	A	7194	7203	10	A	8805	8814	10	A	7586	7597	12	AT	6352	6362	11	ATA	5516	5527	12	AT	5446	5455	10	T	5427	5437	11
TTAGA	5799	5815	17	TTAGA	5785	5801	17	T	6588	6598	11	T	12183	12192	10	A	10827	10837	11	A	7594	7605	12	A	10773	10783	11	A	8858	8867	10	T	6670	6681	12	A	6189	6200	12	T	5565	5575	11	AT	5538	5549	12
T	6356	6365	10	T	7236	7245	10	T	7131	7140	10	T	12953	12964	12	T	11524	11533	10	A	10820	10830	11	T	11470	11480	11	A	10826	10835	10	T	7251	7261	11	T	6325	6334	10	A	6100	6110	11	ATTT	5568	5582	15
T	6797	6806	10	AT	7424	7433	10	AT	7484	7497	14	A	13260	13273	14	T	12184	12193	10	T	11517	11526	10	T	12131	12140	10	T	11522	11531	10	AT	7627	7636	10	T	6581	6591	11	T	6240	6249	10	A	6240	6251	12
T	7253	7262	10	A	7455	7465	11	AT	7500	7511	12	ACTT	14153	14165	13	T	12954	12965	12	T	12177	12186	10	T	12901	12912	12	T	12182	12191	10	T	7657	7666	10	T	6785	6794	10	T	6478	6488	11	T	6631	6642	12
AT	7441	7450	10	A	7709	7721	13	A	7513	7528	16	A	15025	15035	11	A	13261	13274	14	T	12947	12958	12	A	13208	13221	14	T	12952	12963	12	A	7668	7678	11	AT	7478	7491	14	T	7066	7075	10	T	6836	6845	10
A	7468	7479	12	ATATT	8306	8325	20	A	7773	7783	11	T	17132	17143	12	ACTT	14154	14166	13	A	13254	13267	14	ACTT	14101	14113	13	A	13259	13272	14	A	7921	7933	13	AT	7494	7505	12	AT	7408	7420	13	T	7176	7185	10
A	7723	7736	14	A	10913	10925	13	TTA	7789	7802	14	T	17305	17317	13	A	15026	15035	10	ACTT	14147	14159	13	A	14973	14983	11	ACTT	14152	14164	13	TTA	7946	7957	12	A	7507	7523	17	TA	7432	7444	13	AT	7539	7552	14
ATATT	8321	8335	15	T	11488	11497	10	A	8399	8408	10	T	17838	17848	11	T	17132	17143	12	A	15019	15029	11	T	17080	17091	12	A	15024	15034	11	A	8561	8570	10	A	7773	7785	13	T	7452	7461	10	AT	7555	7566	12
A	10923	10937	15	T	12267	12276	10	A	8748	8760	13	AT	18684	18693	10	T	17305	17317	13	T	17126	17137	12	T	17253	17265	13	T	17131	17142	12	T	9143	9153	11	TTA	7791	7804	14	A	7463	7472	10	A	7568	7585	18
T	12286	12296	11	A	12422	12431	10	A	10949	10961	13	T	21845	21856	12	T	17838	17848	11	T	17299	17311	13	T	17786	17796	11	T	17304	17316	13	A	9343	9353	11	A	8749	8762	14	A	7696	7705	10	A	7830	7840	11
A	12442	12451	10	T	13043	13052	10	T	11524	11535	12	T	25064	25073	10	AT	18684	18693	10	T	17832	17842	11	AT	18632	18641	10	T	17837	17847	11	A	11140	11151	12	A	10952	10963	12	A	7713	7722	10	TTA	7846	7859	14
T	13070	13083	14	ACTT	14228	14240	13	T	12302	12312	11	AT	25860	25869	10	T	21845	21855	11	AT	18678	18687	10	T	21793	21803	11	AT	18683	18692	10	T	11714	11724	11	T	11526	11537	12	TTA	7728	7741	14	A	8803	8814	12
ACTT	14259	14271	13	TTTAT	14303	14317	15	A	12450	12459	10	T	27413	27422	10	T	25063	25072	10	T	21839	21849	11	T	25011	25020	10	T	21844	21854	11	T	12487	12499	13	T	11647	11656	10	T	7992	8001	10	A	11025	11036	12
TTTAT	14334	14348	15	T	17206	17217	12	T	13071	13083	13	A	27620	27629	10	AT	25859	25868	10	T	25057	25066	10	AT	25807	25816	10	T	25062	25071	10	T	13261	13272	12	T	12305	12314	10	A	9121	9134	14	T	11599	11609	11
T	17237	17248	12	T	17379	17391	13	A	15083	15094	12	AT	29235	29244	10	T	27412	27421	10	AT	25853	25862	10	T	27360	27369	10	AT	25858	25867	10	AT	14517	14527	11	T	13072	13084	13	A	10916	10930	15	A	12521	12531	11
T	17410	17422	13	AT	18746	18755	10	T	17192	17203	12	A	30221	30230	10	AT	29233	29242	10	A	26443	26452	10	T	28396	28405	10	T	27411	27420	10	T	17434	17445	12	A	15084	15093	10	T	11493	11503	11	T	13144	13156	13
AT	18777	18786	10	T	25099	25108	10	T	17365	17377	13	T	30394	30404	11	T	29483	29492	10	T	27407	27416	10	AT	29195	29204	10	AT	29232	29241	10	T	17607	17619	13	T	17191	17202	12	T	12274	12285	12	A	15156	15165	10
T	25130	25139	10	AT	25895	25904	10	AT	18726	18735	10	T	30795	30804	10	A	30220	30229	10	AT	29228	29237	10	A	30197	30206	10	A	30218	30227	10	AT	18968	18977	10	T	17364	17376	13	T	13040	13052	13	T	17270	17281	12
AT	25926	25935	10	T	26513	26522	10	T	21516	21525	10	A	31616	31625	10	T	30393	30404	12	T	30386	30397	12	T	30370	30382	13	T	30391	30401	11	T	25339	25348	10	AT	18725	18734	10	A	13357	13367	11	T	17443	17455	13
T	26544	26554	11	T	27361	27375	15	T	25105	25114	10	TA	34580	34592	13	T	30795	30805	11	T	30788	30797	10	T	30773	30782	10	T	30792	30801	10	AT	26135	26144	10	T	21515	21524	10	ACTT	14230	14242	13	AT	18804	18813	10
T	27405	27414	10	T	28945	28955	11	AT	25901	25910	10	AT	35669	35679	11	A	31617	31626	10	A	31609	31618	10	A	31594	31603	10	A	31613	31622	10	ACTAT	26325	26339	15	T	25104	25113	10	A	15094	15103	10	T	25188	25197	10
A	27451	27460	10	T	30298	30309	12	AAAAT	26463	26477	15	T	36161	36174	14	TA	34581	34593	13	TA	34573	34585	13	TA	34558	34570	13	TA	34577	34589	13	A	27749	27759	11	AT	25900	25909	10	A	15124	15133	10	ATT	25872	25884	13
T	28985	28995	11	TTTA	30465	30479	15	T	26634	26644	11	T	42918	42927	10	AT	35670	35680	11	AT	35662	35672	11	AT	35647	35657	11	AT	35666	35676	11	A	27761	27773	13	AAAAT	26462	26476	15	T	17210	17221	12	AT	25990	25999	10
TTTA	30530	30544	15	ATTT	30600	30612	13	T	27877	27888	12	T	43664	43673	10	T	36162	36175	14	T	36154	36167	14	T	36139	36152	14	T	36158	36171	14	T	28513	28522	10	T	26633	26645	13	T	17383	17395	13	A	26242	26252	11
ATTT	30665	30677	13	A	31117	31126	10	A	28410	28420	11	T	44282	44291	10	T	42907	42916	10	A	41753	41762	10	A	41738	41747	10	T	42920	42929	10	A	30356	30365	10	T	27877	27888	12	AT	18744	18753	10	AAAAT	26568	26582	15
TA	34165	34181	17	TA	34101	34117	17	T	28673	28683	11	AATG	44911	44922	12	T	43653	43662	10	T	42899	42908	10	T	42884	42893	10	T	43666	43675	10	T	30536	30545	10	A	28415	28425	11	T	21531	21540	10	T	26739	26751	13
A	34993	35002	10	A	34275	34285	11	T	28686	28696	11	AT	45816	45827	12	T	44271	44281	11	T	43645	43654	10	T	43630	43639	10	T	44284	44293	10	T	31018	31032	15	T	28678	28690	13	T	25120	25129	10	T	27990	28002	13
ATAG	35182	35196	15	ATAG	35127	35141	15	T	28773	28782	10	AT	45840	45851	12	AATG	44901	44912	12	T	44263	44272	10	T	44248	44257	10	AATG	44913	44924	12	T	31064	31076	13	T	28693	28702	10	AT	25916	25925	10	A	28522	28531	10
T	41873	41882	10	CTTAT	35185	35199	15	T	29716	29726	11	A	45984	45994	11	AT	45806	45817	12	AATG	44892	44903	12	AATG	44877	44888	12	AT	45818	45829	12	AATAA	31269	31284	16	T	28779	28788	10	A	26163	26172	10	T	28806	28816	11
T	42436	42445	10	T	35665	35674	10	T	30212	30221	10	T	46796	46806	11	AT	45830	45841	12	AT	45797	45808	12	AT	45782	45793	12	AT	45842	45853	12	A	31848	31857	10	T	29722	29733	12	T	26639	26654	16	T	28903	28912	10
A	46131	46142	12	T	41831	41840	10	T	30237	30252	16	T	48526	48536	11	A	45974	45984	11	A	45941	45950	10	A	45926	45935	10	A	45986	45996	11	TA	34881	34893	13	T	30243	30257	15	T	27497	27507	11	T	29846	29855	10
A	46617	46627	11	T	42394	42403	10	ATTT	30534	30546	13	T	49243	49252	10	T	46786	46795	10	T	46752	46761	10	T	46737	46746	10	T	46806	46815	10	T	34894	34903	10	ATTT	30532	30544	13	T	28270	28283	14	T	30341	30350	10
A	47127	47142	16	T	44001	44010	10	A	30981	30990	10	T	51289	51298	10	A	47248	47257	10	A	47214	47223	10	T	48466	48476	11	T	48543	48553	11	A	35061	35070	10	TA	33998	34012	15	T	28730	28741	12	T	30379	30391	13
T	47622	47635	14	A	46206	46218	13	TA	34002	34016	15	T	51372	51385	14	T	48516	48526	11	T	48482	48492	11	T	49183	49192	10	T	49260	49269	10	T	43139	43149	11	ATA	34869	34881	13	T	29063	29072	10	ATTT	30666	30678	13
T	48000	48009	10	A	46693	46703	11	T	34017	34027	11	T	52033	52044	12	T	49233	49242	10	T	49165	49174	10	T	51229	51238	10	T	51306	51315	10	T	44768	44780	13	AT	35144	35153	10	A	30058	30074	17	TA	34133	34147	15
T	50813	50823	11	A	47196	47208	13	A	34179	34188	10	ATTG	55886	55897	12	T	51279	51288	10	T	49200	49209	10	T	51312	51324	13	T	51389	51403	15	TA	45071	45081	11	A	35537	35546	10	T	30261	30270	10	T	34148	34157	10
T	51465	51474	10	T	47686	47700	15	ATA	34876	34888	13	T	57194	57203	10	T	51362	51375	14	T	51246	51255	10	T	51972	51983	12	T	52051	52062	12	AT	46156	46165	10	T	35573	35582	10	ATTT	31042	31054	13	A	34952	34961	10
GAAA	51491	51502	12	T	48065	48074	10	AT	35151	35160	10	TC	57476	57485	10	T	52022	52033	12	T	51329	51341	13	ATTG	55825	55836	12	ATTG	55904	55915	12	A	46182	46192	11	T	40809	40818	10	TA	34525	34539	15	ATA	34998	35010	13
GGATAA	53015	53034	20	T	50878	50888	11	A	35544	35553	10	T	59294	59303	10	ATTG	55875	55886	12	T	51989	52000	12	T	57133	57142	10	T	57212	57221	10	A	46297	46306	10	T	41749	41758	10	T	34540	34549	10	AT	35273	35282	10
TA	53529	53538	10	T	51530	51539	10	T	35580	35591	12	TCGAA	59451	59466	16	T	57183	57192	10	ATTG	55842	55853	12	TC	57415	57424	10	TC	57494	57503	10	AT	46628	46638	11	T	42306	42316	11	ATA	35386	35398	13	T	35700	35711	12
A	53569	53579	11	GAAA	51556	51567	12	T	41757	41766	10	TTTC	61867	61878	12	TC	57465	57474	10	T	57150	57159	10	T	59233	59242	10	T	59312	59321	10	A	48023	48034	12	T	43925	43934	10	AT	35661	35670	10	T	44042	44051	10
ATTG	55365	55376	12	GGATAA	53080	53099	20	T	42314	42324	11	T	62407	62417	11	T	59283	59292	10	TC	57432	57441	10	TCGAA	59390	59405	16	TCGAA	59469	59484	16	T	48136	48147	12	ATA	44023	44036	14	T	42257	42269	13	A	45445	45454	10
T	56677	56686	10	TA	53595	53604	10	T	43932	43942	11	T	62419	62428	10	TCGAA	59440	59455	16	T	59250	59259	10	TTTC	61806	61817	12	TTTC	61885	61896	12	A	48387	48396	10	AT	45288	45297	10	T	42817	42826	10	A	46275	46286	12
TC	56958	56967	10	A	53635	53644	10	ATA	44031	44044	14	A	64808	64817	10	TTTC	61856	61867	12	TCGAA	59407	59422	16	T	62346	62355	10	T	62425	62434	10	T	48647	48656	10	T	45340	45351	12	A	43298	43307	10	A	46761	46770	10
CTTC	59057	59071	15	ATTG	55430	55441	12	AT	45296	45305	10	A	65647	65656	10	T	62396	62405	10	T	61248	61257	10	T	62357	62366	10	T	62436	62445	10	T	48878	48887	10	A	46177	46187	11	T	44262	44271	10	A	47257	47267	11
AAAG	59512	59523	12	T	56742	56752	11	T	45358	45367	10	T	65927	65939	13	T	62407	62416	10	TTTC	61824	61835	12	A	65584	65593	10	A	65663	65672	10	T	49647	49656	10	A	46662	46671	10	AT	45622	45631	10	T	47755	47764	10
TA	61574	61585	12	TC	57024	57033	10	A	46156	46168	13	T	67143	67152	10	A	64796	64805	10	T	62363	62372	10	T	65864	65876	13	T	65943	65955	13	T	52365	52374	10	A	47158	47167	10	A	45762	45771	10	T	48130	48146	17
T	61816	61826	11	AAAG	59573	59584	12	A	46643	46652	10	ATA	68009	68020	12	A	65635	65645	11	T	62374	62383	10	T	67080	67089	10	T	67159	67168	10	GAAA	52387	52398	12	T	47575	47585	11	A	46448	46457	10	T	48828	48837	10
AAT	62987	62999	13	TA	61662	61673	12	A	47139	47148	10	ATAA	68088	68100	13	T	65916	65928	13	A	65601	65611	11	ATA	67940	67951	12	ATA	68025	68036	12	T	54328	54337	10	T	47679	47692	14	A	46932	46941	10	T	50934	50943	10
A	63879	63889	11	T	61904	61913	10	T	47545	47555	11	A	72369	72378	10	T	67132	67141	10	T	65882	65894	13	ATAA	68019	68031	13	ATAA	68104	68116	13	A	54354	54363	10	T	48058	48067	10	A	47437	47449	13	T	51590	51600	11
T	64941	64950	10	T	61915	61926	12	T	47649	47663	15	T	72718	72727	10	ATA	67998	68009	12	ATA	67963	67974	12	T	72650	72659	10	T	72733	72742	10	ATTG	56292	56303	12	T	48749	48758	10	T	47790	47800	11	GAAA	51617	51628	12
T	66715	66724	10	AAT	63070	63082	13	T	48029	48038	10	T	75922	75932	11	ATAA	68077	68089	13	ATAA	68042	68054	13	T	75854	75863	10	T	75937	75947	11	T	57599	57609	11	T	50855	50865	11	T	48161	48170	10	GGATAA	53141	53160	20
T	72080	72095	16	A	63175	63184	10	T	48720	48730	11	A	76142	76151	10	A	72358	72367	10	A	72323	72332	10	A	77199	77209	11	A	76156	76165	10	TC	57886	57895	10	T	51507	51518	12	T	48903	48916	14	T	53630	53640	11
T	72505	72516	12	T	65024	65033	10	T	50827	50837	11	A	77269	77280	12	T	72707	72716	10	T	72672	72681	10	T	78183	78194	12	A	77283	77294	12	T	59692	59704	13	GAAA	51535	51546	12	T	50995	51008	14	A	53653	53662	10
T	76465	76477	13	T	66795	66804	10	T	51489	51499	11	T	78255	78265	11	T	75911	75921	11	T	75876	75885	10	T	80468	80477	10	T	78268	78280	13	T	59711	59720	10	GGATAA	53059	53078	20	T	51647	51657	11	TA	53674	53683	10
A	76517	76526	10	A	70724	70733	10	GAAA	51516	51527	12	T	80539	80548	10	A	77257	77268	12	A	77222	77233	12	TA	81097	81106	10	T	80554	80563	10	AAAG	60490	60501	12	T	53533	53546	14	GGATAA	53194	53213	20	A	53724	53737	14
TTTC	77635	77647	13	T	72161	72174	14	GGATAA	53040	53059	20	TA	81168	81177	10	T	78242	78251	10	T	78207	78218	12	T	81360	81371	12	TA	81183	81192	10	TTTC	62330	62341	12	A	53553	53563	11	T	53662	53671	10	ATTG	55513	55524	12
T	79837	79846	10	T	72584	72596	13	T	53521	53534	14	T	81431	81442	12	T	80525	80534	10	T	80492	80501	10	TA	84049	84061	13	T	81446	81457	12	T	62881	62890	10	TA	53575	53584	10	A	53682	53691	10	T	56822	56835	14
TA	80470	80479	10	T	75446	75457	12	A	53541	53550	10	TA	84120	84132	13	TA	81154	81163	10	TA	81121	81130	10	TA	84834	84843	10	TA	84135	84147	13	AAT	64071	64084	14	A	53625	53638	14	TA	53703	53716	14	TC	57127	57136	10
T	80733	80742	10	T	76140	76150	11	TA	53562	53571	10	TA	84905	84914	10	T	81417	81428	12	T	81384	81395	12	TA	84858	84867	10	TA	84920	84929	10	A	64317	64326	10	ATTG	55417	55428	12	ATTG	55591	55602	12	T	58943	58953	11
TA	83392	83412	21	T	76522	76534	13	A	53612	53625	14	TA	84929	84938	10	TA	84106	84118	13	TA	84073	84085	13	AT	84894	84903	10	TA	84944	84953	10	T	65878	65887	10	T	56726	56738	13	T	56916	56925	10	T	59405	59416	12
AT	83422	83433	12	A	76574	76583	10	ATTG	55404	55415	12	AT	84965	84974	10	TA	84891	84900	10	TA	84858	84867	10	T	85240	85249	10	AT	84980	84989	10	T	65995	66004	10	TC	57030	57039	10	TC	57205	57214	10	AAAG	59704	59715	12
A	83539	83550	12	TTTC	77681	77693	13	T	56713	56725	13	T	85311	85320	10	TA	84915	84924	10	TA	84882	84891	10	AT	86551	86561	11	T	85326	85335	10	T	66020	66029	10	T	58831	58841	11	T	59001	59012	12	A	61027	61036	10
TTGA	86595	86607	13	T	79874	79883	10	TC	57006	57015	10	AT	86622	86632	11	AT	84951	84960	10	AT	84918	84927	10	A	88755	88764	10	AT	86637	86647	11	T	66293	66303	11	T	58848	58858	11	T	59019	59028	10	TTTC	61545	61556	12
T	89119	89129	11	TA	80507	80516	10	T	58807	58818	12	A	88826	88835	10	T	85297	85306	10	T	85264	85273	10	T	89147	89158	12	A	88841	88852	12	T	68719	68729	11	T	59300	59309	10	A	59645	59654	10	T	62095	62104	10
T	89750	89760	11	T	80770	80779	10	T	58825	58835	11	T	89218	89228	11	AT	86608	86618	11	AT	86575	86585	11	T	89795	89804	10	T	89235	89245	11	A	72778	72788	11	AAAG	59597	59608	12	AAAG	59772	59783	12	T	62106	62115	10
CTAC	91487	91500	14	TA	83429	83443	15	T	59277	59286	10	T	90481	90491	11	A	88812	88822	11	T	89170	89180	11	T	90412	90422	11	T	90498	90508	11	T	73128	73140	13	TTTC	61410	61421	12	TTTC	61585	61596	12	AAT	63257	63269	13
TCT	93476	93487	12	AT	83453	83464	12	AAAG	59574	59585	12	CTAC	92234	92247	14	T	89205	89215	11	T	90433	90442	10	CTAC	92141	92154	14	CTAC	92251	92264	14	T	75861	75870	10	T	61961	61970	10	T	62129	62139	11	A	63518	63528	11
A	98507	98516	10	A	83570	83581	12	TTTC	61387	61398	12	TCT	94221	94232	12	T	90468	90478	11	CTAC	92185	92198	14	TCT	94128	94139	12	TCT	94238	94249	12	A	76191	76200	10	T	61972	61982	11	T	62141	62153	13	T	65512	65522	11
TA	100001	100012	12	TTGA	86611	86623	13	T	61938	61947	10	A	98136	98147	12	CTAC	92221	92234	14	TCT	94172	94183	12	A	98043	98054	12	A	98153	98164	12	T	77157	77169	13	AAT	63133	63145	13	T	62167	62179	13	A	66031	66040	10
T	100257	100268	12	T	88135	88145	11	T	61949	61960	12	T	99793	99803	11	TCT	94208	94219	12	A	98087	98097	11	T	99700	99709	10	T	99810	99820	11	T	77541	77551	11	T	63392	63401	10	T	63480	63490	11	T	66980	66989	10
AT	100374	100385	12	T	89142	89151	10	AAT	63111	63123	13	A	101050	101059	10	A	98123	98134	12	T	99743	99753	11	A	100673	100682	10	A	100784	100793	10	A	77626	77641	16	T	65128	65139	12	T	65175	65185	11	A	67931	67940	10
AT	100395	100415	21	T	89776	89785	10	T	63370	63379	10	AT	101315	101327	13	T	99780	99790	11	A	100984	100993	10	A	100941	100951	11	A	101052	101062	11	TTTC	78723	78735	13	TTA	65263	65277	15	T	65485	65495	11	T	75100	75109	10
A	103065	103074	10	CTAC	91512	91525	14	T	65106	65117	12	A	104005	104016	12	A	101021	101030	10	AT	101249	101261	13	AT	101207	101219	13	AT	101318	101330	13	T	79047	79065	19	T	65435	65444	10	A	66015	66024	10	T	76414	76425	12
TA	103328	103337	10	TCT	93501	93512	12	TTA	65241	65255	15	TA	104270	104279	10	AT	101286	101298	13	A	103939	103950	12	A	103897	103908	12	A	104008	104019	12	T	80389	80399	11	T	66904	66913	10	T	66961	66970	10	T	76797	76806	10
A	103961	103970	10	A	98614	98624	11	T	65413	65422	10	A	104899	104908	10	A	103976	103987	12	TA	104204	104213	10	TA	104162	104171	10	TA	104273	104282	10	T	80969	80980	12	A	67816	67825	10	A	67851	67860	10	A	76872	76887	16
				TA	100109	100122	14	A	67792	67801	10					TA	104241	104250	10	A	104833	104842	10	A	104791	104800	10	A	104902	104911	10	TA	81604	81613	10	T	67848	67857	10	A	70875	70884	10	T	77895	77906	12
				T	100375	100386	12	T	67824	67833	10					A	104870	104879	10													T	81867	81877	11	A	69979	69988	10	A	71952	71963	12	TTTC	77970	77982	13
				AT	100492	100503	12	A	69955	69964	10																					ATATA	85405	85421	17	A	70870	70879	10	T	72312	72322	11	T	78013	78022	10
				AT	100513	100527	15	A	70846	70855	10																					T	85919	85929	11	A	70928	70937	10	T	76209	76219	11	T	78295	78305	11
				A	103177	103186	10	A	70904	70914	11																					A	87277	87286	10	T	76307	76318	12	T	76591	76603	13	TA	80838	80847	10
				TA	103440	103449	10	T	76282	76293	12																					TTGA	87885	87897	13	T	76690	76699	10	A	76677	76688	12	T	81101	81111	11
				A	104073	104082	10	T	76665	76675	11																					A	89175	89185	11	A	76765	76779	15	T	77697	77706	10	TA	83747	83759	13
								A	76741	76755	15																					T	89578	89587	10	T	77787	77796	10	TTTC	77769	77781	13	T	84995	85007	13
								T	77763	77772	10																					T	90520	90530	11	TTTC	77860	77872	13	T	78091	78100	10	TTGA	86972	86984	13
								TTTC	77836	77848	13																					CTAC	92929	92942	14	T	78183	78193	11	T	80011	80021	11	A	87059	87068	10
								T	78159	78169	11																					A	96056	96065	10	T	80105	80114	10	TA	80645	80654	10	T	87280	87290	11
								T	80081	80090	10																					T	99404	99413	10	TA	80738	80747	10	T	80908	80920	13	T	89261	89271	11
								TA	80714	80723	10																					AT	99569	99578	10	T	81001	81011	11	TA	83374	83384	11	T	89904	89914	11
								T	80977	80987	11																					T	100636	100645	10	TA	83647	83659	13	T	84595	84606	12	T	90214	90223	10
								TA	83623	83635	13																					TA	101436	101445	10	T	84171	84181	11	AT	85935	85945	11	CTAC	91642	91655	14
								T	84140	84149	10																					A	104849	104859	11	T	84852	84861	10	TTGA	86496	86508	13	TCT	93630	93641	12
								TTGA	86851	86863	13																					TA	105113	105122	10	TTGA	86816	86828	13	T	86790	86799	10	A	94763	94772	10
								T	87158	87170	13																					A	105746	105757	12	T	87123	87134	12	T	88176	88189	14	AT	98311	98320	10
								T	89756	89766	11																									T	89098	89107	10	T	89212	89224	13	A	100534	100549	16
								CTAC	91495	91508	14																									T	89733	89744	12	T	89853	89862	10	AT	100831	100843	13
								TCT	93483	93494	12																									CTAC	91473	91486	14	CTAC	91587	91600	14	A	103479	103489	11
								A	94616	94626	11																									TCT	93461	93472	12	TCT	93575	93586	12	TA	103743	103752	10
								AT	98167	98176	10																									A	94594	94604	11	A	94611	94621	11
								A	98570	98580	11																									AT	98146	98155	10	AT	98079	98092	14
								TA	100072	100087	16																									A	98549	98559	11	A	98187	98199	13
								A	100393	100405	13																									TA	100059	100076	18	T	99189	99199	11
								AT	100675	100687	13																									A	100368	100379	12	TAAA	100020	100031	12
								A	103323	103333	11																									AT	100656	100668	13	A	102773	102785	13
								TA	103587	103596	10																									A	103304	103314	11	TA	103039	103048	10
								A	104220	104229	10																									TA	103568	103577	10	A	103672	103682	11
																																				A	104201	104210	10
